# Supplementary material for: Bacterial communities in penile skin, male urethra, and vaginas of heterosexual couples with and without bacterial vaginosis
Source: Microbiome. 2016 Apr 19;4:16. doi: 10.1186/s40168-016-0161-6 (PMC4835890; doi:10.1186/s40168-016-0161-6)
Supplement: Additional file 1: Table S1. — Metadata from female patients. (XLS 72 kb) [file 40168_2016_161_MOESM1_ESM.xls]

## Sheet: Demographics and behaviorals_Fe
Table S1. Metadata from female patiens.
aLast three digits on patient ID indicate couple number
bBV = Bacterial Vaginosis = Nugent 7-10; N = Normal = Nugent 0-3
cSelf-declared race
NA = Not available
aPatient_ID	Vagina Sample_ID	bDiagnosis	Amsel score	Nugent score	Age	cRace	Marital Status	History of Gonorrhea	History of Chlamydia	History of Trichomonas	Sex Partners last 12 months	Sex Partners last 60 days	Duration of Partnership (months)	Vaginal sex Acts (times per month)	Receipt oral sex Acts (times per month)	Performed oral sex Acts (times per month)	Anal sex Acts (times per month)	Condom use	Past history of BV	Months since last episode of BV	History of Douching	History of vaginal products/medications	Birth Control Use	Days since last menstrual period	Vaginal discharge	Vaginal odor	Vaginal irritation	Amount of discharge on examination
4003	VG003-0	BV	4	8	30	Non- Hispanic Black	Single	no	no	no	1	1	178.431	6	6	6	0	Sometimes	yes	NA	no	no	no	14	yes	yes	yes	moderate
4004	VG004-0	BV	4	10	28	Non- Hispanic Black	Single	yes	yes	yes	2-5	1	3.0883	20	20	20	0	Always	yes	NA	no	no	yes	13	yes	no	yes	moderate
4005	VG005-0	BV	4	10	23	Non- Hispanic Black	Married	no	yes	no	2-5	1	70.4723	20	20	20	>=1	Rarely or Never	yes	NA	no	no	no	34	yes	yes	yes	moderate
4007	VG007-0	N	NA	3	32	Other	Married	no	no	no	1	1	85.4209	8	2	10	>=1	Sometimes	yes	NA	yes	no	no	16	yes	no	no	scant to none
4008	VG008-0	BV	4	10	29	Non- Hispanic Black	Single	yes	no	yes	1	1	47.4743	2	1	0	0	Sometimes	yes	NA	no	no	yes	19	yes	yes	no	scant to none
4009	VG009-0	BV	4	8	31	Other	Single	no	no	no	1	1	2.39836	30	30	0	0	Rarely or Never	no	NA	yes	yes	no	21	yes	yes	no	moderate
4010	VG010-0	BV	4	8	30	Other	Single	no	no	no	1	1	97.7741	20	8	8	0	Rarely or Never	yes	13.3717	no	no	no	39	no	no	no	moderate
4011	VG011-0	BV	4	9	33	Non- Hispanic Black	Separated	no	no	yes	1	1	121.988	4	0	2	0	Rarely or Never	yes	NA	no	no	yes	14	yes	yes	no	moderate
4012	VG012-0	BV	4	8	27	Other	Married	no	no	no	1	1	41.5277	NA	NA	NA	0	Rarely or Never	yes	NA	no	no	no	14	yes	yes	yes	moderate
4013	VG013-0	N	3	2	28	Non- Hispanic Black	Single	no	yes	yes	2-5	2-5	54.9979	16	9	16	>=1	Rarely or Never	yes	1.1499	no	no	yes	28	yes	no	no	moderate
4014	VG014-0	BV	4	8	22	Non- Hispanic Black	Single	no	no	no	1	1	45.5359	12	12	6	0	Rarely or Never	yes	9.59343	no	yes	no	34	yes	yes	yes	moderate
4016	VG016-0	N	3	0	24	Other	Single	no	no	no	1	1	26.6448	10	0	1	0	Rarely or Never	yes	NA	no	no	no	27	yes	yes	yes	scant to none
4017	VG017-0	BV	4	8	22	Non- Hispanic Black	Single	no	yes	no	2-5	1	7.55647	15	8	3	0	Rarely or Never	yes	4.00821	no	no	no	10	yes	yes	no	moderate
4018	VG018-0	BV	4	9	22	Non- Hispanic Black	Single	yes	yes	no	1	1	104.608	8	6	0	0	Sometimes	yes	NA	no	no	no	8	yes	yes	yes	moderate
4019	VG019-0	BV	4	10	31	Non- Hispanic Black	Married	yes	yes	no	2-5	1	67.5811	10	3	20	>=1	Rarely or Never	yes	1.47844	yes	no	yes	16	yes	yes	no	moderate
4020	VG020-0	BV	1	9	39	Other	Divorced	no	no	no	2-5	1	7.88501	15	5	2	0	Usually	yes	5.78234	no	no	yes	6	yes	yes	yes	scant to none
4021	VG021-0	BV	4	8	28	Non- Hispanic Black	Divorced	no	yes	yes	1	1	20.5339	5	0	0	>=1	Sometimes	no	NA	yes	yes	yes	30	yes	yes	no	moderate
4022	VG022-0	BV	3	8	30	Non- Hispanic Black	Single	no	no	no	1	1	41.692	25	2	0	0	Rarely or Never	yes	0.887064	yes	no	no	10	no	yes	no	scant to none
4023	VG023-0	N	0	2	30	Other	Single	no	no	no	2-5	1	0.887064	4	0	0	0	Always	no	NA	no	no	no	17	no	no	no	scant to none
4024	VG024-0	BV	4	8	27	Non- Hispanic Black	Single	no	yes	no	1	1	145.413	2	0	0	0	Rarely or Never	yes	11.5975	yes	yes	no	30	yes	yes	yes	moderate
4025	VG025-0	BV	4	8	23	Non- Hispanic Black	Single	no	no	no	2-5	1	66.7926	14	3	2	0	Rarely or Never	yes	2.29979	no	no	no	11	yes	yes	no	copious/visible at introitus
4026	VG026-0	N	0	0	30	Other	Married	no	no	no	1	1	73.1006	4	1	1	0	Rarely or Never	yes	22.6366	no	no	yes	17	yes	yes	yes	moderate
4027	VG027-0	BV	4	7	47	Non- Hispanic Black	Separated	yes	no	no	1	1	49.577	5	0	0	0	Rarely or Never	yes	1.54415	no	yes	yes	8	yes	yes	no	scant to none
4030	VG030-0	BV	4	8	28	Non- Hispanic Black	Single	no	yes	yes	1	1	25.1006	10	1	1	0	Rarely or Never	yes	0.952772	no	no	no	14	yes	yes	no	copious/visible at introitus
4031	VG031-0	BV	4	10	32	Non- Hispanic Black	Single	yes	yes	yes	1	1	22.538	3	1	2	>=1	Rarely or Never	yes	1.31417	no	no	no	15	yes	yes	no	scant to none
4032	VG032-0	BV	4	8	22	Other	Single	no	no	no	2-5	1	2.52977	30	30	20	>=1	Rarely or Never	yes	2.13552	no	no	no	9	yes	yes	yes	moderate
4034	VG034-0	BV	2	7	32	Non- Hispanic Black	Single	yes	yes	no	2-5	1	5.12526	5	5	1	>=1	Rarely or Never	yes	69.4209	yes	NA	no	10	no	no	yes	scant to none
4035	VG035-0	BV	4	10	40	Non- Hispanic Black	Single	no	no	no	2-5	1	9.10062	20	0	20	0	Rarely or Never	yes	8.24641	yes	yes	yes	NA	yes	yes	no	scant to none
4037	VG037-0	N	0	0	32	Non- Hispanic Black	Married	no	no	yes	2-5	1	119.951	4	1	0	0	Sometimes	yes	9.36345	no	no	yes	7	yes	no	no	scant to none
4038	VG038-0	BV	0	7	21	Non- Hispanic Black	Single	no	no	yes	2-5	1	24.0493	5	1	2	0	Usually	yes	1.577	no	no	no	10	no	no	no	scant to none
4040	VG040-0	BV	4	8	20	Non- Hispanic Black	Single	no	no	no	1	1	25.9877	20	1	0	0	Usually	yes	20.9281	no	no	yes	72	yes	yes	no	moderate
4045	VG045-0	BV	4	10	22	Non- Hispanic Black	Single	yes	yes	no	2-5	1	0.755647	5	2	2	0	Sometimes	yes	1.37988	no	no	no	31	yes	yes	yes	moderate
4046	VG046-0	BV	4	10	31	Non- Hispanic Black	Single	no	yes	yes	2-5	1	14.423	8	1	1	0	Rarely or Never	yes	4.92813	no	no	yes	22	yes	yes	no	scant to none
4047	VG047-0	BV	4	7	22	Non- Hispanic Black	Single	no	yes	no	1	1	9.65914	17	7	5	0	Rarely or Never	yes	3.74538	no	no	no	28	yes	yes	yes	moderate
4048	VG048-0	BV	4	9	22	Non- Hispanic Black	Single	no	no	no	2-5	2-5	6.20945	10	10	10	0	Always	no	NA	no	yes	yes	11	no	no	no	scant to none
4049	VG049-0	N	0	0	34	Non- Hispanic Black	Single	yes	yes	no	1	1	10.152	5	0	0	0	Rarely or Never	no	NA	yes	yes	yes	10	no	no	no	scant to none
4050	VG050-0	N	0	0	32	Other	Single	no	no	no	1	1	56.8706	10	2	2	0	Rarely or Never	no	NA	no	no	yes	29	no	no	no	moderate
4051	VG051-0	N	0	0	19	Non- Hispanic Black	Single	no	no	no	2-5	1	4.27105	10	0	10	0	Usually	no	NA	no	yes	yes	21	no	no	no	scant to none
4052	VG052-0	N	NA	2	39	Non- Hispanic Black	Married	no	no	no	1	1	271.244	2	0	0	0	Rarely or Never	yes	6.47228	no	no	yes	5	yes	no	no	scant to none
4053	VG053-0	N	0	0	24	Other	Single	no	no	no	2-5	1	21.7166	15	6	6	NA	Usually	no	NA	no	no	no	25	no	no	no	scant to none
4054	VG054-0	BV	3	10	32	Non- Hispanic Black	Separated	yes	yes	no	2-5	1	116.271	2	1	1	0	Rarely or Never	yes	2.39836	yes	no	yes	5	yes	yes	no	scant to none
4055	VG055-0	BV	4	10	22	Other	Single	yes	yes	no	1	1	44.1561	10	10	10	0	Rarely or Never	yes	6.86653	no	no	no	15	yes	yes	no	scant to none
4056	VG056-0	BV	4	9	25	Non- Hispanic Black	Married	no	yes	yes	1	1	60.3532	4	2	2	>=1	Rarely or Never	yes	54.8008	no	no	yes	NA	no	yes	no	moderate
4057	VG057-0	N	0	1	23	Other	Single	no	yes	no	2-5	2-5	1.70842	20	20	20	0	Rarely or Never	yes	4.40246	no	no	yes	19	no	no	no	moderate
4058	VG058-0	BV	4	8	21	Non- Hispanic Black	Single	no	no	no	2-5	2-5	12.2218	1	0	0	0	Always	yes	4.17248	yes	no	yes	12	yes	yes	no	moderate
4059	VG059-0	BV	3	8	20	Non- Hispanic Black	Single	no	no	no	2-5	1	2.13552	2	0	0	0	Sometimes	no	NA	yes	no	no	22	no	no	no	scant to none
4060	VG060-0	BV	4	8	41	Other	Married	no	no	no	1	1	57.8563	3	0	0	0	Sometimes	no	NA	yes	no	yes	NA	no	no	no	scant to none
4065	VG065-0	BV	4	9	22	Non- Hispanic Black	Single	yes	yes	no	1	1	10.5791	5	5	5	0	Rarely or Never	yes	14.6858	no	no	yes	NA	yes	yes	no	moderate
4071	VG071-0	BV	4	9	32	Non- Hispanic Black	Single	no	yes	yes	2-5	1	11.9261	4	3	2	0	Rarely or Never	no	NA	yes	yes	no	13	yes	yes	no	copious/visible at introitus
4072	VG072-0	N	0	0	26	Non- Hispanic Black	Single	no	no	no	1	1	142.784	20	0	0	0	Rarely or Never	no	NA	yes	yes	yes	25	no	yes	no	scant to none
4075	VG075-0	N	0	0	49	Other	Divorced	no	no	no	2-5	1	5.22382	5	0	0	0	Rarely or Never	no	NA	yes	yes	no	NA	no	no	no	scant to none
4077	VG077-0	BV	NA	10	45	Non- Hispanic Black	Single	no	no	yes	1	1	60.9446	0	0	0	0	Rarely or Never	yes	5.51951	no	no	no	24	yes	yes	yes	NA
4078	VG078-0	BV	4	8	36	Non- Hispanic Black	Single	no	no	yes	1	1	11.3676	12	30	15	>=1	Rarely or Never	yes	7.42505	no	no	yes	8	yes	yes	no	moderate
4079	VG079-0	BV	4	8	23	Non- Hispanic Black	Single	no	yes	no	1	1	24.5749	6	3	0	0	Sometimes	no	NA	no	yes	yes	NA	yes	yes	no	moderate
4084	VG084-0	BV	4	10	23	Non- Hispanic Black	Single	yes	yes	no	2-5	1	51.7125	15	2	2	0	Rarely or Never	yes	16.7228	yes	yes	no	16	yes	yes	no	scant to none
4087	VG087-0	N	0	1	25	Non- Hispanic Black	Single	no	no	yes	2-5	1	2.56263	2	2	0	0	Sometimes	yes	2.16838	yes	yes	yes	11	yes	no	no	scant to none
4088	VG088-0	BV	4	10	24	Non- Hispanic Black	Single	no	no	yes	1	1	15.4415	2	7	7	0	Usually	no	NA	no	yes	no	26	yes	yes	no	moderate
4092	VG092-0	N	0	0	23	Other	Single	no	yes	yes	1	1	20.9281	40	3	2	0	Rarely or Never	yes	2.39836	yes	yes	yes	9	yes	yes	yes	scant to none
4093	VG093-0	N	1	3	27	Non- Hispanic Black	Single	no	no	no	2-5	1	2.16838	21	20	20	>=1	Rarely or Never	yes	1.83984	no	no	yes	23	no	yes	yes	scant to none
4094	VG094-0	BV	4	8	37	Non- Hispanic Black	Married	no	no	yes	1	1	14.3244	21	18	14	>=1	Rarely or Never	yes	NA	no	no	yes	9	yes	yes	yes	moderate
4095	VG095-0	BV	3	8	21	Non- Hispanic Black	Single	no	no	no	1	1	46.193	10	3	2	0	Rarely or Never	no	NA	yes	no	no	27	no	no	no	scant to none
4097	VG097-0	BV	3	7	24	Non- Hispanic Black	Single	no	yes	no	1	1	40.0164	12	3	3	0	Rarely or Never	yes	7.85216	yes	no	no	6	no	no	no	scant to none
4099	VG099-0	BV	4	10	20	Non- Hispanic Black	Single	no	yes	no	1	1	17.5441	28	28	2	0	Rarely or Never	yes	10.8747	no	no	no	22	yes	yes	no	copious/visible at introitus
4104	VG104-0	N	0	0	21	Non- Hispanic Black	Single	no	no	no	1	1	16.7556	12	2	0	0	Rarely or Never	no	NA	no	yes	no	12	no	no	no	scant to none
4106	VG106-0	N	0	0	24	Non- Hispanic Black	Single	no	no	no	2-5	1	5.51951	20	5	10	>=1	Rarely or Never	yes	1.18275	no	no	no	34	no	no	no	scant to none
4107	VG107-0	BV	4	8	22	Non- Hispanic Black	Single	no	yes	no	1	1	15.1129	5	5	1	0	Sometimes	yes	14.3244	no	yes	no	4	no	no	no	moderate
4108	VG108-0	N	0	0	22	Non- Hispanic Black	Single	yes	no	yes	1	1	15.7043	28	28	14	0	Sometimes	yes	1.28131	no	no	no	15	no	no	no	scant to none
4111	VG111-0	BV	3	10	31	Non- Hispanic Black	Single	no	yes	yes	2-5	1	13.6016	10	0	0	0	Rarely or Never	yes	2.75975	no	no	no	22	no	no	no	scant to none
4112	VG112-0	BV	4	10	26	Non- Hispanic Black	Single	no	yes	no	2-5	1	0.427105	13	10	8	0	Rarely or Never	yes	5.74949	no	no	no	21	no	no	no	copious/visible at introitus
4114	VG114-0	N	0	0	19	Non- Hispanic Black	Single	no	no	no	1	1	22.6366	10	0	0	0	Sometimes	no	NA	no	no	no	14	no	no	no	scant to none
4119	VG119-0	BV	4	10	32	Non- Hispanic Black	Single	yes	no	yes	2-5	1	1.24846	2	2	1	0	Sometimes	yes	5.91376	no	no	no	390	yes	yes	no	scant to none
4120	VG120-0	N	0	0	23	Non- Hispanic Black	Single	yes	yes	yes	1	1	90.0534	2	0	0	0	Sometimes	yes	9.00205	yes	no	yes	45	yes	no	no	scant to none
4125	VG125-0	N	0	0	25	Non- Hispanic Black	Single	no	yes	no	1	1	117.454	3	2	1	0	Rarely or Never	yes	NA	no	no	no	NA	no	no	no	scant to none
4133	VG133-0	N	0	3	22	Non- Hispanic Black	Single	yes	no	no	1	1	4.33676	3	1	0	0	Sometimes	yes	NA	no	no	no	60	yes	yes	no	scant to none
4137	VG137-0	N	0	3	25	Non- Hispanic Black	Single	yes	yes	yes	1	1	10.3491	20	20	10	0	Sometimes	yes	5.25667	no	yes	yes	9	no	no	yes	scant to none
4140	VG140-0	BV	4	9	25	Non- Hispanic Black	Married	no	no	no	1	1	18.8912	5	5	5	>=1	Rarely or Never	no	NA	yes	no	no	34	yes	yes	no	copious/visible at introitus
4141	VG141-0	BV	3	8	21	Non- Hispanic Black	Single	no	no	no	1	1	40.4107	20	7	3	0	Rarely or Never	yes	NA	yes	no	yes	26	yes	yes	no	moderate
4142	VG142-0	BV	3	7	22	Non- Hispanic Black	Single	no	no	no	2-5	1	38.5708	15	15	15	>=1	Rarely or Never	yes	NA	yes	no	no	11	no	yes	no	moderate
4143	VG143-0	BV	3	10	30	Non- Hispanic Black	Married	no	no	yes	2-5	1	154.842	28	2	1	0	Rarely or Never	yes	10.6119	yes	no	no	8	no	no	yes	moderate
4145	VG145-0	BV	4	7	20	Non- Hispanic Black	Single	no	yes	no	2-5	1	13.4702	30	30	30	0	Usually	yes	8.64066	no	no	no	9	yes	yes	no	copious/visible at introitus
4149	VG149-0	BV	4	9	22	Non- Hispanic Black	Single	no	no	no	2-5	1	12.0903	1	0	0	0	Sometimes	yes	5.74949	no	no	no	9	yes	yes	no	copious/visible at introitus
4150	VG150-0	N	1	0	46	Non- Hispanic Black	Single	no	no	yes	1	1	7.8193	12	12	12	0	Rarely or Never	no	NA	yes	no	no	61	no	no	no	scant to none
4154	VG154-0	N	0	2	27	Non- Hispanic Black	Single	no	no	no	1	1	23.3922	20	0	0	>=1	Rarely or Never	yes	NA	no	no	no	70	yes	no	no	moderate
4157	VG157-0	BV	4	10	26	Non- Hispanic Black	Single	no	yes	no	2-5	1	52.5996	6	2	2	0	Sometimes	yes	18.5626	yes	no	no	28	yes	yes	no	moderate
4160	VG160-0	BV	4	8	20	Non- Hispanic Black	Single	yes	yes	yes	1	1	12.5503	10	0	0	0	Rarely or Never	no	NA	yes	no	no	28	yes	yes	no	copious/visible at introitus
4162	VG162-0	N	0	3	45	Non- Hispanic Black	Married	yes	no	yes	1	1	159.934	10	0	0	0	Rarely or Never	no	NA	yes	no	no	23	no	no	no	scant to none
4164	VG164-0	BV	4	10	35	Non- Hispanic Black	Married	no	no	no	1	1	151.162	4	0	0	0	Rarely or Never	no	NA	yes	yes	yes	34	no	yes	yes	scant to none
4169	VG169-0	BV	4	9	20	Non- Hispanic Black	Single	yes	no	no	1	1	29.8645	9	0	0	0	Rarely or Never	yes	NA	no	no	yes	53	no	no	no	scant to none
4171	VG171-0	BV	2	10	21	Non- Hispanic Black	Single	no	yes	no	2-5	1	1.97125	16	0	0	0	Rarely or Never	yes	10.3162	no	no	yes	17	no	no	no	scant to none
4174	VG174-0	BV	3	10	36	Other	Married	yes	no	no	1	1	135.228	15	0	0	0	Usually	yes	7.88501	no	no	no	22	no	no	no	moderate
4178	VG178-0	BV	4	8	21	Non- Hispanic Black	Single	no	no	no	1	1	1.67556	30	1	2	>=1	Rarely or Never	no	NA	no	no	yes	34	no	yes	no	scant to none
4180	VG180-0	N	0	0	22	Non- Hispanic Black	Single	no	no	no	2-5	1	4.50103	10	4	4	0	Sometimes	no	NA	no	yes	yes	8	no	no	no	scant to none
4182	VG182-0	BV	3	10	33	Non- Hispanic Black	Single	yes	no	yes	1	1	17.7741	4	4	0	0	Rarely or Never	yes	6.53799	no	no	yes	3	no	no	no	scant to none
4183	VG183-0	BV	3	8	29	Non- Hispanic Black	Single	no	no	no	1	1	9.56057	15	2	2	0	Rarely or Never	yes	2.33265	no	no	yes	30	yes	no	yes	moderate
4184	VG184-0	N	0	0	35	Non- Hispanic Black	Single	no	no	no	1	1	3.12115	12	10	0	0	Rarely or Never	no	NA	NA	no	yes	19	no	no	no	moderate
4185	VG185-0	N	0	2	27	Non- Hispanic Black	Single	yes	yes	no	2-5	1	3.61396	15	5	5	0	Rarely or Never	yes	10.1848	no	no	yes	NA	yes	yes	no	scant to none
