# Supplementary material for: Bacterial communities in penile skin, male urethra, and vaginas of heterosexual couples with and without bacterial vaginosis
Source: Microbiome. 2016 Apr 19;4:16. doi: 10.1186/s40168-016-0161-6 (PMC4835890; doi:10.1186/s40168-016-0161-6)
Supplement: Additional file 2: Table S2. — Metadata from male sexual partners. (XLS 60 kb) [file 40168_2016_161_MOESM2_ESM.xls]

## Sheet: Demographics and behaviorals_Ma
Table S2. Metadata from male sexual partners.
aLast three digits on patient ID indicate couple number
bBased on sexual partner's diagnosis: BV = Bacterial Vaginosis = Nugent 7-10; N = Normal = Nugent 0-3
cSelf-declared race
NA = Not available
aPatient_ID	Urethra Sample_ID	Penile Skin Sample_ID	bDiagnosis	Age	cRace	Marital Status	History of Gonorrhea	History of Chlamydia	History of Trichomonas	Sex Partners last 12 months	Sex Partners last 60 days	Duration of Partnership (months)	Vaginal sex Acts (times per month)	Receipt oral sex Acts (times per month)	Performed oral sex Acts (times per month)	Anal sex Acts (times per month)	Condom use	Circumcised
9003	UT003-0	PS003-0	BV	32	Non- Hispanic Black	Single	no	no	no	2 or more	1	202.448	2	2	1	0	Rarely or Never	yes
9004	UT004-0	PS004-0	BV	21	Non- Hispanic Black	Single	no	no	no	2 or more	1	2.13552	9	5	5	0	Rarely or Never	yes
9005	UT005-0	PS005-0	BV	26	Non- Hispanic Black	Married	no	no	no	2 or more	1	83.4497	20	20	20	>=1	Rarely or Never	no
9007	UT007-0	PS007-0	N	32	Other	Married	no	no	no	1	1	87.4251	6	4	3	0	Rarely or Never	yes
9008	UT008-0	PS008-0	BV	33	Non- Hispanic Black	Single	yes	no	no	2 or more	1	49.4784	12	3	5	0	Rarely or Never	yes
9009	UT009-0	PS009-0	BV	29	Other	Single	no	no	no	2 or more	1	2.00411	30	20	0	>=1	Rarely or Never	yes
9010	UT010-0	PS010-0	BV	39	Non- Hispanic Black	Single	no	yes	no	1	1	85.7823	20	10	10	0	Rarely or Never	no
9011	UT011-0	PS011-0	BV	35	Non- Hispanic Black	Married	no	no	no	1	1	145.971	12	12	0	0	Rarely or Never	yes
9012	UT012-0	PS012-0	BV	27	Other	Married	no	no	no	1	1	43.0719	5	0	1	0	Rarely or Never	yes
9013	UT013-0	PS013-0	N	28	Non- Hispanic Black	Single	no	yes	no	2 or more	2-10	67.1869	100	100	100	>=1	Rarely or Never	yes
9014	UT014-0	PS014-0	BV	23	Non- Hispanic Black	Single	no	no	no	1	1	45.5359	15	15	15	0	Sometimes	no
9016	UT016-0	PS016-0	N	25	Other	Single	no	no	no	1	1	26.6448	2	1	0	0	Rarely or Never	yes
9017	UT017-0	PS017-0	BV	22	Non- Hispanic Black	Single	no	no	no	2 or more	1	7.19507	12	1	4	0	Rarely or Never	yes
9018	UT018-0	PS018-0	BV	23	Other	Single	no	no	no	1	1	92.616	18	3	18	0	Sometimes	no
9019	UT019-0	PS019-0	BV	33	Non- Hispanic Black	Married	no	no	no	1	1	67.5811	2	10	1	>=1	Sometimes	yes
9020	UT020-0	PS020-0	BV	30	Other	Single	no	no	no	1	1	8.04928	10	0	0	0	Always	no
9021	UT021-0	PS021-0	BV	30	Non- Hispanic Black	Single	no	no	no	2 or more	2-10	9.03491	12	0	0	0	Sometimes	yes
9022	UT022-0	PS022-0	BV	46	Non- Hispanic Black	Single	no	no	no	1	1	41.6591	11	0	2	0	Rarely or Never	yes
9023	UT023-0	PS023-0	N	33	Other	Single	no	no	no	2 or more	1	1.21561	5	0	0	0	Always	yes
9024	UT024-0	PS024-0	BV	27	Non- Hispanic Black	Single	no	yes	no	1	1	133.947	3	0	0	0	Rarely or Never	yes
9025	UT025-0	PS025-0	BV	23	Non- Hispanic Black	Single	no	yes	no	2 or more	1	66.7926	25	3	3	0	Rarely or Never	no
9026	UT026-0	PS026-0	N	43	Other	Married	no	no	no	1	1	73.0678	5	5	1	0	Rarely or Never	yes
9027	UT027-0	PS027-0	BV	32	Non- Hispanic Black	Single	yes	no	no	1	1	50.5298	12	0	0	0	Rarely or Never	no
9030	UT030-0	PS030-0	BV	29	Non- Hispanic Black	Single	no	no	no	1	1	25.0349	5	2	2	0	Rarely or Never	yes
9031	UT031-0	PS031-0	BV	45	Non- Hispanic Black	Single	no	no	no	1	1	26.2834	5	5	5	0	Rarely or Never	no
9032	UT032-0	PS032-0	BV	31	Other	Single	no	yes	no	2 or more	1	1.67556	30	20	25	>=1	Rarely or Never	yes
9034	UT034-0	PS034-0	BV	21	Non- Hispanic Black	Single	yes	no	no	1	1	4.69815	30	20	20	>=1	Rarely or Never	no
9035	UT035-0	PS035-0	BV	41	Non- Hispanic Black	Single	yes	yes	no	2 or more	1	243.745	20	20	0	0	Rarely or Never	no
9037	UT037-0	PS037-0	N	50	Non- Hispanic Black	Married	yes	yes	no	1	1	119.984	4	1	1	0	Sometimes	yes
9038	UT038-0	PS038-0	BV	22	Non- Hispanic Black	Single	no	no	no	2 or more	1	25.0021	10	2	1	0	Usually	yes
9040	UT040-0	PS040-0	BV	22	Non- Hispanic Black	Single	no	no	no	1	1	28.7474	9	0	0	NA	Rarely or Never	no
9045	UT045-0	PS045-0	BV	28	Non- Hispanic Black	Single	no	no	no	2 or more	1	1.05133	2	1	1	0	Sometimes	yes
9046	UT046-0	PS046-0	BV	39	Non- Hispanic Black	Single	no	no	no	1	1	14.9158	20	6	6	0	Rarely or Never	yes
9047	UT047-0	PS047-0	BV	21	Non- Hispanic Black	Single	no	yes	no	2 or more	1	7.98357	2	0	0	0	Rarely or Never	yes
9048	UT048-0	PS048-0	BV	25	Other	Single	no	no	no	2 or more	1	6.2423	10	5	5	0	Always	no
9049	UT049-0	PS049-0	N	22	Non- Hispanic Black	Single	no	no	no	2 or more	2-10	11.9589	4	0	0	0	Rarely or Never	no
9050	UT050-0	PS050-0	N	36	Other	Single	no	no	no	1	1	45.2074	5	1	1	0	Rarely or Never	yes
9051	UT051-0	PS051-0	N	23	Non- Hispanic Black	Single	yes	yes	no	2 or more	2-10	4.04107	5	5	0	0	Usually	yes
9052	UT052-0	PS052-0	N	40	Non- Hispanic Black	Married	yes	no	no	1	1	259.22	4	0	0	0	Rarely or Never	no
9053	UT053-0	PS053-0	N	27	Other	Single	no	no	no	2 or more	1	25.1663	4	7	2	0	Usually	no
9054	UT054-0	PS054-0	BV	38	Non- Hispanic Black	Single	no	no	no	1	1	92.2875	8	0	0	0	Sometimes	no
9055	UT055-0	PS055-0	BV	22	Non- Hispanic Black	Single	yes	yes	no	2 or more	2-10	46.3244	9	9	9	0	Sometimes	no
9056	UT056-0	PS056-0	BV	27	Non- Hispanic Black	Married	yes	yes	no	1	1	60.3203	15	5	5	>=1	Rarely or Never	no
9057	UT057-0	PS057-0	N	30	Other	Single	no	no	no	2 or more	1	0.525667	16	10	12	0	Rarely or Never	yes
9058	UT058-0	PS058-0	BV	26	Non- Hispanic Black	Single	no	no	no	2 or more	1	12.2218	3	3	3	0	Sometimes	yes
9059	UT059-0	PS059-0	BV	21	Non- Hispanic Black	Single	yes	no	no	2 or more	1	1.9384	4	4	0	0	Rarely or Never	no
9060	UT060-0	PS060-0	BV	49	Other	Married	no	no	no	1	1	45.5031	3	3	NA	0	Sometimes	no
9065	UT065-0	PS065-0	BV	23	Other	Single	no	yes	no	2 or more	1	11.7618	5	5	5	0	Rarely or Never	yes
9071	UT071-0	PS071-0	BV	38	Non- Hispanic Black	Divorced	no	yes	no	2 or more	1	12.0575	3	1	0	0	Sometimes	no
9072	NA	PS072-0	N	27	Non- Hispanic Black	Single	yes	no	no	1	1	146.793	6	0	0	0	Sometimes	yes
9075	UT075-0	PS075-0	N	62	Non- Hispanic Black	Divorced	no	no	no	1	1	5.28953	5	0	0	0	Rarely or Never	yes
9077	UT077-0	PS077-0	BV	47	Non- Hispanic Black	Single	no	yes	no	2 or more	1	42.9405	3	0	0	>=1	Usually	yes
9078	UT078-0	PS078-0	BV	49	Non- Hispanic Black	Single	no	no	yes	2 or more	1	12.616	9	5	5	0	Rarely or Never	yes
9079	UT079-0	PS079-0	BV	21	Non- Hispanic Black	Single	yes	no	no	2 or more	1	36.5996	0	0	0	0	Usually	no
9084	UT084-0	PS084-0	BV	28	Non- Hispanic Black	Single	yes	yes	no	2 or more	1	49.7084	16	3	3	0	Rarely or Never	no
9087	UT087-0	NA	N	25	Non- Hispanic Black	Single	no	no	no	2 or more	1	2.16838	10	0	1	0	Sometimes	yes
9088	UT088-0	PS088-0	BV	24	Non- Hispanic Black	Single	no	no	no	2 or more	2-10	15.4415	1	4	1	0	Usually	yes
9092	UT092-0	NA	N	52	Non- Hispanic Black	Single	no	no	no	1	1	11.5975	60	30	30	0	Rarely or Never	no
9093	UT093-0	NA	N	24	Non- Hispanic Black	Single	no	no	no	2 or more	1	2.00411	12	2	2	>=1	Rarely or Never	yes
9094	UT094-0	PS094-0	BV	38	Non- Hispanic Black	Married	yes	no	no	1	1	207.047	20	4	10	>=1	Rarely or Never	yes
9095	UT095-0	PS095-0	BV	20	Other	Single	no	no	no	1	1	56.6407	3	3	3	0	Rarely or Never	no
9097	UT097-0	PS097-0	BV	26	Non- Hispanic Black	Single	no	yes	no	1	1	42.0205	10	0	0	0	Rarely or Never	no
9099	UT099-0	PS099-0	BV	21	Non- Hispanic Black	Single	no	no	no	1	1	21.9138	10	0	10	0	Sometimes	yes
9104	UT104-0	PS104-0	N	22	Non- Hispanic Black	Single	no	no	no	1	1	17.2485	9	0	1	0	Rarely or Never	yes
9106	UT106-0	PS106-0	N	23	Non- Hispanic Black	Single	no	no	no	2 or more	2-10	5.51951	20	20	15	>=1	Rarely or Never	yes
9107	UT107-0	PS107-0	BV	22	Non- Hispanic Black	Single	yes	no	no	1	1	12.5175	10	3	0	0	Rarely or Never	yes
9108	NA	PS108-0	N	21	Non- Hispanic Black	Single	no	no	no	1	1	15.77	10	0	0	0	Sometimes	yes
9111	UT111-0	PS111-0	BV	48	Non- Hispanic Black	Single	no	no	no	2 or more	1	11.8275	12	0	0	0	Sometimes	yes
9112	UT112-0	PS112-0	BV	25	Non- Hispanic Black	Single	yes	yes	no	2 or more	1	0.558522	15	5	5	0	Rarely or Never	no
9114	UT114-0	PS114-0	N	20	Non- Hispanic Black	Single	no	no	no	1	1	31.1129	30	15	15	0	Rarely or Never	yes
9119	UT119-0	PS119-0	BV	29	Non- Hispanic Black	Single	no	no	no	2 or more	2-10	-4.13963	12	1	1	0	Sometimes	no
9120	UT120-0	PS120-0	N	26	Non- Hispanic Black	Single	no	no	yes	2 or more	1	128.033	8	2	2	0	Always	yes
9125	UT125-0	PS125-0	N	28	Non- Hispanic Black	Single	no	yes	no	2 or more	1	118.439	12	0	0	0	Rarely or Never	yes
9133	UT133-0	PS133-0	N	20	Non- Hispanic Black	Single	no	no	no	2 or more	1	4.43532	10	NA	NA	NA	Sometimes	no
9137	UT137-0	PS137-0	N	32	Non- Hispanic Black	Single	yes	no	no	2 or more	1	10.3491	20	20	15	0	Sometimes	yes
9140	UT140-0	PS140-0	BV	25	Non- Hispanic Black	Single	no	no	no	1	1	17.5441	15	10	10	0	Rarely or Never	yes
9141	UT141-0	PS141-0	BV	24	Non- Hispanic Black	Single	no	no	no	2 or more	1	40.6407	7	1	3	0	Rarely or Never	yes
9142	UT142-0	PS142-0	BV	31	Non- Hispanic Black	Single	yes	no	no	1	1	26.2177	30	25	5	>=1	Rarely or Never	no
9143	UT143-0	PS143-0	BV	31	Non- Hispanic Black	Married	yes	no	no	2 or more	1	157.864	1	2	0	0	Always	yes
9145	UT145-0	PS145-0	BV	22	Non- Hispanic Black	Single	no	no	no	1	1	25.8891	28	30	30		Sometimes	no
9149	UT149-0	PS149-0	BV	19	Non- Hispanic Black	Single	no	no	no	1	1	12.0575	1	0	0	0	Sometimes	no
9150	UT150-0	PS150-0	N	60	Non- Hispanic Black	Widowed	yes	no	no	2 or more	1	19.4825	1	1	1	0	Rarely or Never	no
9154	UT154-0	PS154-0	N	27	Non- Hispanic Black	Single	no	no	no	2 or more	1	10.809	12	0	0	0	Rarely or Never	yes
9157	UT157-0	PS157-0	BV	25	Non- Hispanic Black	Single	no	yes	no	2 or more	2-10	73.5606	25	1	1	0	Usually	no
9160	UT160-0	PS160-0	BV	32	Non- Hispanic Black	Separated	yes	yes	yes	2 or more	1	11.5647	4	1	0	NA	Rarely or Never	yes
9162	UT162-0	PS162-0	N	53	Non- Hispanic Black	Married	yes	no	no	1	1	161.938	12	0	0	0	Rarely or Never	no
9164	UT164-0	PS164-0	BV	36	Non- Hispanic Black	Married	yes	yes	no	1	1	162.037	12	0	0	0	Rarely or Never	no
9169	UT169-0	PS169-0	BV	27	Non- Hispanic Black	Single	no	yes	no	1	1	35.8111	12	8	8	0	Sometimes	yes
9171	UT171-0	PS171-0	BV	23	Non- Hispanic Black	Single	no	no	no	2 or more	1	1.54415	15	0	0	0	Rarely or Never	yes
9174	UT174-0	PS174-0	BV	44	Non- Hispanic Black	Married	no	no	no	1	1	141.24	12	0	0	0	Usually	yes
9178	UT178-0	PS178-0	BV	28	Other	Single	no	yes	no	2 or more	1	2.26694	45	45	30	>=1	Rarely or Never	yes
9180	UT180-0	PS180-0	N	25	Non- Hispanic Black	Single	yes	yes	no	2 or more	1	4.07392	12	5	5	0	Usually	no
9182	UT182-0	PS182-0	BV	40	Non- Hispanic Black	Separated	yes	no	no	1	1	18.8255	2	0	5	0	Rarely or Never	yes
9183	UT183-0	PS183-0	BV	44	Non- Hispanic Black	Divorced	no	yes	no	2 or more	1	8.31211	20	2	2	0	Rarely or Never	no
9184	UT184-0	PS184-0	N	39	Non- Hispanic Black	Divorced	no	yes	no	2 or more	1	2.46407	25	0	20	0	Rarely or Never	yes
9185	UT185-0	PS185-0	N	23	Non- Hispanic Black	Single	no	no	no	2 or more	1	15.2444	10	1	1	0	Rarely or Never	yes
